# Supplementary material for: Species traits determined different responses to “zero-growth” policy in China’s marine fisheries
Source: Sci Rep. 2022 Nov 27;12:20410. doi: 10.1038/s41598-022-24897-w (PMC9701775; doi:10.1038/s41598-022-24897-w)
Supplement: Supplementary file 1 — Supplementary Information. [file 41598_2022_24897_MOESM1_ESM.xlsx]

## Sheet: Sheet1
	total domestic marine	Trichiurus spp.	Larimichthys polyactis	Portunus trituberculatus	Cuttlefishes	Sardinops sagax
date	total catches (t)	total catches (t)	total catches (t)	total catches (t)	total catches (t)	total catches (t)
1951	814817	-	-	-	-	-
1952	1060062	-	-	-	-	-
1953	1218135	-	-	-	-	-
1954	1305390	-	-	-	-	-
1955	1549129	-	-	-	-	-
1956	1642039	167535	136496	-	44819	-
1957	1814811	199676	163343	-	11941	-
1958	1623934	182150	104297	-	42060	-
1959	1753067	213644	98323	-	64525	-
1960	1748795	280263	136192	-	57021	-
1961	1336236	201809	100720	-	31599	-
1962	1409953	262270	72221	-	56207	-
1963	1670668	311815	81715	-	51169	-
1964	1803509	386540	56318	-	76698	-
1965	1909756	378227	44322	-	67130	-
1966	2056356	372742	48997	-	72524	-
1967	2052685	405355	49568	-	58229	-
1968	1775506	286364	29290	-	40442	-
1969	1890658	350800	28111	-	52559	-
1970	2097147	391825	30392	-	56570	-
1971	2330653	429616	33990	-	73292	-
1972	2658658	495452	20531	-	41811	-
1973	2690984	564455	31865	-	-	-
1974	3005872	577335	46405	-	-	-
1975	3086017	483831	54959	-	-	-
1976	3112281	433619	50147	-	35752	-
1977	3195060	392515	41883	-	40391	-
1978	3145249	387164	23891	-	61955	-
1979	2772864	437206	35663	-	90127	-
1980	2812689	473315	35957	-	79518	-
1981	2774128	499012	35186	-	28131	-
1982	3098364	493373	30562	-	49931	-
1983	3072296	451772	28462	-	53394	-
1984	3305220	450030	19623	-	54030	-
1985	3485166	458723	30628	-	53102	-
1986	3896140	406403	19806	-	-	-
1987	4381079	393606	20143	104535	-	-
1988	4633306	365730	23954	90288	-	-
1989	5036394	416202	16778	132560	56553	21293
1990	5508826	497733	23459	120701	69327	11756
1991	6096358	559358	47158	132205	68946	63445
1992	6912314	622243	63047	155548	69349	52986
1993	7673429	635315	78311	132264	118539	46846
1994	8958917	878144	102976	292102	193046	68453
1995	10268373	1039684	153048	243485	213772	58434
1996	12489772	1071914	253482	283394	166319	92918
1997	13853804	1014598	142681	237960	235946	124844
1998	14966765	1223360	191851	266630	221834	121120
1999	14976223	1222454	243101	270280	210775	147125
2000	14774524	1285469	281717	335078	255958	153944
2001	14406144	1282698	245325	333556	310129	160825
2002	14334934	1287798	260457	347103	212232	186281
2003	14323121	1114134	263163	310142	141224	163945
2004	14510858	1245624	296512	340945	157426	180355
2005	14532984	1043588	316328	374125	123932	185597
2006	14420359	1269898	331409	406772	141667	215213
2007	11360329	1070680	338706	350631	125879	169127
2008	11496270	1192721	354665	350199	116587	157074
2009	11786109	1172440	372895	332825	119681	134377
2010	12035946	1186841	406868	349488	115826	135011
2011	12419386	1118211	399462	366207	126566	140189
2012	12671891	1096694	400615	400348	127126	131963
2013	12643822	1096812	364112	470637	128046	141558
2014	12808371	1084184	342725	577994	137211	151047
2015	13147811	1105713	378335	542337	147647	146232
2016	13282650	1087151	369643	542070	142757	144892
2017	11124203	1012329	290732	497763	136772	119275
2018	10444647	939372	282553	479164	127257	105700
2019	10001515	916693	284238	458380	131067	98760
note: "-" respresents no records.
